# Supplementary material for: Lipid metabolism-related genes are involved in the occurrence of asthma and regulate the immune microenvironment
Source: BMC Genomics. 2024 Feb 1;25:129. doi: 10.1186/s12864-023-09795-3 (PMC10832186; doi:10.1186/s12864-023-09795-3)
Supplement: Supplementary file 3 — Additional file 3: Table S4. Volcano plot upregulated gene dataset. [file 12864_2023_9795_MOESM3_ESM.xlsx]

## Sheet: Sheet1
Table S4. Volcano plot upregulated gene dataset
Gene	logFC	AveExpr	t	P.Value	adj.P.Val	B
TFF3	2.33575	0.633961	3.58111	0.000564932	0.00487496	-0.503848
PIM1	1.71752	0.595887	5.48408	4.08e-07	3.51e-05	6.24683
CLC	1.5717	2.16683	3.12002	0.00245915	0.0142433	-1.8407
WFDC2	1.5095	1.96824	3.30571	0.0013815	0.00931167	-1.31925
SLPI	1.48173	-0.178525	2.56202	0.0121423	0.0450686	-3.25948
CD8B	1.39774	-1.15355	2.60536	0.0108077	0.0413701	-3.15763
CCL17	1.39127	2.51012	3.44347	0.00088831	0.00676541	-0.917497
ADAM8	1.38899	1.13916	2.80465	0.0062223	0.027837	-2.67085
TSPAN5	1.37958	-2.05718	2.64877	0.0096055	0.0380646	-3.05418
NFE2	1.36076	-1.26408	4.64116	1.23e-05	0.000329183	3.047
TUBA4A	1.348	-1.45251	2.51281	0.0138363	0.0494598	-3.37335
CEACAM6	1.33469	1.04088	2.66762	0.00912224	0.0366113	-3.0088
LTB	1.29433	3.58652	2.91769	0.00449498	0.0219771	-2.38156
CCR3	1.28547	1.72454	3.16798	0.00212331	0.012821	-1.70829
IL1R2	1.28011	1.91198	2.82473	0.00587669	0.0266884	-2.62014
ISG20	1.27896	-0.847842	2.93094	0.00432449	0.0213862	-2.34704
ADGRG1	1.27228	-3.75712	2.95507	0.00402916	0.0204245	-2.28384
BPIFB1	1.24764	3.3848	3.04197	0.00311318	0.0168838	-2.05278
PI3	1.24549	1.82664	2.91547	0.00452416	0.022055	-2.38733
FCGBP	1.2341	0.0315697	2.94313	0.00417286	0.0208871	-2.31516
FAM101B	1.226	-1.19852	2.68343	0.00873416	0.0355104	-2.97054
RASSF2	1.2167	1.24287	2.86204	0.00528104	0.0247186	-2.52515
EGR1	1.18419	-2.54458	4.59419	1.47e-05	0.000371753	2.87743
APBB1IP	1.18399	2.16897	4.12656	8.46e-05	0.00123787	1.24759
PXN	1.18113	-2.80711	2.7631	0.00699714	0.0303259	-2.77482
ZNF683	1.17443	1.98543	2.61417	0.0105533	0.040711	-3.13676
ANTXR2	1.16987	-0.5361	2.85518	0.00538625	0.0250495	-2.5427
LSP1	1.15467	1.54117	4.4985	2.12e-05	0.000477081	2.53511
IFITM1	1.14785	-0.965871	2.58846	0.0113115	0.042858	-3.19752
NKG7	1.14739	2.35076	3.11578	0.00249114	0.0143903	-1.85235
ICAM3	1.14598	0.361357	3.33386	0.00126347	0.00875445	-1.23816
CHST15	1.13747	-1.80114	3.10695	0.00255892	0.0146773	-1.87652
RAB3D	1.1235	-1.05562	3.4402	0.000897767	0.00680757	-0.927154
CORO7	1.11581	1.53131	4.18111	6.94e-05	0.00107344	1.43196
FAM102A	1.10791	-2.77007	2.65033	0.00956471	0.0379522	-3.05044
MMP25	1.10751	0.791502	3.34226	0.00123013	0.00859167	-1.21386
CXCR3	1.09616	1.76707	2.86554	0.00522814	0.02454	-2.5162
HIST2H2AA4	1.09091	-2.75824	4.04	0.000115574	0.00153987	0.958297
C15orf39	1.09017	-1.13156	4.82037	6.09e-06	0.000197164	3.70314
CD1A	1.08238	0.799796	2.60071	0.0109443	0.0417535	-3.16864
RUNX3	1.08061	1.48702	3.36806	0.00113285	0.00810065	-1.13897
CD6	1.07606	1.2932	2.77741	0.00672076	0.0294204	-2.73915
PPP1R9B	1.07324	-0.0211501	3.49732	0.00074513	0.00595844	-0.75708
CCR5	1.06932	4.36586	2.60203	0.0109055	0.04164	-3.16552
GPR68	1.06286	-0.275308	2.55998	0.0122087	0.0452426	-3.26424
CCDC97	1.06212	-0.646327	4.40855	2.98e-05	0.000596867	2.21738
IFITM2	1.05839	1.20133	2.98961	0.00363874	0.0189595	-2.19265
SLC44A2	1.0553	1.24071	5.01047	2.86e-06	0.000119174	4.41423
KANSL1-AS1	1.05123	0.515438	2.67584	0.00891866	0.0360445	-2.98894
HNRNPUL1	1.04898	0.447154	4.29725	4.52e-05	0.000796434	1.82971
SCAND1	1.0379	-0.0588029	4.64725	1.2e-05	0.00032338	3.06905
TNFSF14	1.03381	1.82148	2.57437	0.0117477	0.0440567	-3.23061
MRPL43	1.0327	0.553207	2.7538	0.00718215	0.0308406	-2.7979
FCN1	1.03104	3.7102	2.71753	0.00794749	0.0331659	-2.88735
HIST1H1C	1.02996	-4.8845	3.13112	0.00237725	0.0138881	-1.81018
HIST2H2AB	1.02611	-1.39917	4.25571	5.27e-05	0.000883114	1.68666
HIST1H2AD	1.02212	-1.72887	3.65363	0.000443077	0.00408925	-0.281101
GAPT	1.01024	4.44555	3.94376	0.000162748	0.00198505	0.641545
PTPRE	1.00987	2.6316	2.77894	0.00669197	0.0293364	-2.73535
PCED1B	1.00807	1.72694	4.48509	2.23e-05	0.000492304	2.4875
HIST1H4D	1.00631	-1.01255	3.48933	0.000764895	0.00607144	-0.780991
TNIP1	1.00324	-0.270751	3.96897	0.000148859	0.0018666	0.724029
SLC2A1	1.00195	-4.78237	2.91169	0.00457415	0.0222218	-2.39713
FAM117A	1.00077	-2.20987	2.91297	0.00455724	0.0221632	-2.39383
