# Supplementary material for: Lipid metabolism-related genes are involved in the occurrence of asthma and regulate the immune microenvironment
Source: BMC Genomics. 2024 Feb 1;25:129. doi: 10.1186/s12864-023-09795-3 (PMC10832186; doi:10.1186/s12864-023-09795-3)
Supplement: Supplementary file 4 — Additional file 4: Table S5. Volcano plot downregulated gene dataset. [file 12864_2023_9795_MOESM4_ESM.xlsx]

## Sheet: Sheet1
Table S5. Volcano plot downregulated gene dataset
Gene	logFC	AveExpr	t	P.Value	adj.P.Val	B
FAM177A1	-1.14512	0.232505	-8.02752	4.56264e-12	8.35876e-08	17.0418
C9orf72	-1.83709	0.692699	-7.18059	2.29343e-10	1.40052e-06	13.3295
TVP23C	-1.674	-0.74122	-7.07668	3.68723e-10	1.59079e-06	12.8794
DENR	-1.19325	-0.831152	-6.98638	5.56368e-10	1.59079e-06	12.4895
CAPRIN1	-1.12469	-0.506872	-6.95693	6.36053e-10	1.59079e-06	12.3626
GOLGA8F	-1.84701	-1.19587	-6.89506	8.42292e-10	1.59079e-06	12.0964
UBE2Q2	-1.52956	0.75696	-6.87916	9.05225e-10	1.59079e-06	12.0281
PROS1	-1.32515	0.856222	-6.83874	1.08701e-09	1.59079e-06	11.8547
CAPZA1	-1.24612	-1.34849	-6.80465	1.26818e-09	1.59079e-06	11.7086
TMED2	-1.84387	-0.870473	-6.78445	1.38933e-09	1.59079e-06	11.6221
SRSF1	-1.61148	-1.46209	-6.76011	1.55065e-09	1.6404e-06	11.518
ZNF181	-1.03858	0.30862	-6.75154	1.61175e-09	1.6404e-06	11.4814
SERP1	-1.9571	0.482285	-6.72951	1.78001e-09	1.7163e-06	11.3873
TMEM135	-1.27158	-0.662796	-6.67034	2.32299e-09	1.96186e-06	11.135
LIG4	-1.19549	0.445615	-6.66444	2.38534e-09	1.96186e-06	11.1099
RHOT1	-1.42076	-0.0314548	-6.65731	2.46303e-09	1.96186e-06	11.0796
RALB	-1.28481	0.168983	-6.62509	2.84628e-09	2.0204e-06	10.9425
ZNF140	-1.09371	0.712898	-6.62344	2.86737e-09	2.0204e-06	10.9355
PAPD4	-1.20328	0.892259	-6.57325	3.59031e-09	2.30573e-06	10.7225
SLC35A5	-1.33914	0.172986	-6.55446	3.90524e-09	2.3848e-06	10.6429
ADSS	-1.74752	-0.0964981	-6.51578	4.64187e-09	2.65208e-06	10.4792
PRPF38B	-1.10194	-0.823555	-6.50431	4.8856e-09	2.65208e-06	10.4307
ERI1	-1.58438	0.225444	-6.48873	5.2372e-09	2.65208e-06	10.3649
SCP2	-1.89495	1.24638	-6.45467	6.09528e-09	2.79164e-06	10.2211
UBR3	-1.25967	0.57158	-6.4194	7.13038e-09	3.13923e-06	10.0726
USP33	-1.58138	0.719519	-6.41516	7.2659e-09	3.13923e-06	10.0548
OXR1	-1.00872	-0.123778	-6.41201	7.36827e-09	3.13923e-06	10.0415
HERC4	-1.4712	0.488928	-6.39594	7.91331e-09	3.22159e-06	9.97393
UAP1	-1.33745	-1.0892	-6.37409	8.71877e-09	3.47234e-06	9.88213
ADNP2	-1.00809	-0.656864	-6.35415	9.52397e-09	3.65548e-06	9.79849
ITPR2	-1.25797	0.968705	-6.34432	9.94782e-09	3.65548e-06	9.75726
RNFT1	-1.77959	0.78277	-6.34367	9.97675e-09	3.65548e-06	9.75451
GSKIP	-1.50699	0.733064	-6.3344	1.03943e-08	3.73379e-06	9.71569
AZI2	-1.30354	0.340616	-6.30518	1.1828e-08	4.0642e-06	9.59334
FAM210A	-1.09	-1.61644	-6.30239	1.19746e-08	4.0642e-06	9.58168
RBM25	-1.08129	0.70022	-6.30229	1.19796e-08	4.0642e-06	9.58128
ZNF397	-1.05213	-0.647012	-6.2801	1.32129e-08	4.4011e-06	9.48852
ECHDC1	-1.55243	0.886966	-6.25699	1.46301e-08	4.78613e-06	9.39206
LOC105370109	-1.44712	0.487299	-6.25284	1.49004e-08	4.78905e-06	9.37473
ABCB10	-1.1987	0.174864	-6.22055	1.71763e-08	5.33339e-06	9.24018
VBP1	-1.37731	-1.14313	-6.21652	1.74834e-08	5.33827e-06	9.2234
NAMPT	-2.23308	1.156	-6.1993	1.88581e-08	5.6636e-06	9.15176
HIGD1A	-1.33964	-0.262843	-6.17628	2.08637e-08	6.0347e-06	9.0561
PDHX	-1.36898	-1.18	-6.16453	2.19674e-08	6.10885e-06	9.00732
TRIP12	-1.38981	0.505752	-6.14558	2.38701e-08	6.19341e-06	8.92871
THOC1	-1.27469	-0.378891	-6.14431	2.40028e-08	6.19341e-06	8.92346
SNX14	-1.39575	-0.556349	-6.13464	2.50407e-08	6.37148e-06	8.8834
TRMT61B	-1.15291	-0.22919	-6.10996	2.78962e-08	7.00081e-06	8.78122
MAPK9	-1.37113	0.369533	-6.09817	2.93715e-08	7.08629e-06	8.73246
PTP4A1	-1.1483	-0.681992	-6.09355	2.99698e-08	7.08629e-06	8.71338
TBC1D4	-1.6033	0.140177	-6.09013	3.0421e-08	7.08629e-06	8.69924
SESN1	-1.45471	1.01238	-6.0891	3.05577e-08	7.08629e-06	8.695
ZNF146	-1.05259	-1.59944	-6.06566	3.38483e-08	7.56222e-06	8.59824
DOCK8	-1.49583	1.45847	-6.03593	3.85292e-08	8.14357e-06	8.47571
SNAP23	-1.19241	0.770551	-6.022	4.09369e-08	8.52232e-06	8.41837
SMAD4	-1.13494	0.0445357	-6.01787	4.16793e-08	8.57938e-06	8.40137
VPS50	-1.01839	0.000124717	-6.0029	4.44811e-08	9.05438e-06	8.33983
GOLGA6L9	-1.08219	-0.239366	-5.98982	4.70797e-08	9.375e-06	8.28613
PIK3CA	-1.13454	-0.206872	-5.98127	4.88603e-08	9.52255e-06	8.25103
TRPM7	-1.07509	0.331484	-5.97716	4.97372e-08	9.59142e-06	8.2342
SCOC	-1.5358	-0.495894	-5.97159	5.09537e-08	9.72366e-06	8.21135
TOMM70	-1.26279	-0.381271	-5.96717	5.19404e-08	9.80978e-06	8.19321
YIPF5	-1.08141	-0.273904	-5.96325	5.28304e-08	9.87605e-06	8.17714
ATP2C1	-1.80612	0.948922	-5.95913	5.37811e-08	9.92446e-06	8.16028
ABCD3	-1.39946	-0.220661	-5.95746	5.41728e-08	9.92446e-06	8.15342
IMPA1	-1.78794	0.161792	-5.9425	5.77973e-08	1.0355e-05	8.09217
P4HA1	-1.54241	-0.200493	-5.92605	6.20613e-08	1.08282e-05	8.02487
CAPN7	-1.00757	0.256028	-5.92063	6.35309e-08	1.09801e-05	8.00274
ZNF302	-1.08597	0.227574	-5.91519	6.50426e-08	1.10878e-05	7.98051
SEC23A	-1.19999	-0.237275	-5.90507	6.79486e-08	1.13655e-05	7.93918
BIRC2	-1.58813	-1.1345	-5.89564	7.07728e-08	1.16807e-05	7.90068
HCCS	-1.08317	1.38609	-5.88061	7.551e-08	1.2242e-05	7.83943
UBR5	-1.09068	-0.610206	-5.86937	7.92578e-08	1.26261e-05	7.79364
ERLEC1	-1.09839	0.18258	-5.86002	8.25142e-08	1.29149e-05	7.75558
CHMP1B	-1.06661	-0.419279	-5.85632	8.38413e-08	1.29149e-05	7.7405
CD46	-2.53197	1.81923	-5.85618	8.38903e-08	1.29149e-05	7.73995
DMXL2	-1.14628	0.799291	-5.84364	8.85413e-08	1.34056e-05	7.68895
PTGER4	-1.59417	2.08456	-5.83718	9.10369e-08	1.35603e-05	7.66268
SEC62	-1.51825	0.419169	-5.83528	9.17834e-08	1.35603e-05	7.65496
SLC35B3	-1.35936	0.935744	-5.81825	9.87493e-08	1.43578e-05	7.58582
HBP1	-1.21645	-0.525512	-5.80345	1.05224e-07	1.50602e-05	7.5258
CTSO	-1.66858	1.84641	-5.79991	1.06836e-07	1.51724e-05	7.51144
NCL	-1.5392	-3.19988	-5.79495	1.09132e-07	1.53792e-05	7.49135
MOAP1	-1.05225	0.0906717	-5.77926	1.16718e-07	1.5938e-05	7.42785
IFRD1	-2.22149	0.444932	-5.77604	1.18341e-07	1.59412e-05	7.4148
TRMT11	-1.32526	-0.526048	-5.75881	1.27396e-07	1.69123e-05	7.34514
SGPP1	-1.82895	1.89834	-5.75373	1.30193e-07	1.69746e-05	7.32462
NUS1	-1.49494	0.507238	-5.75086	1.31797e-07	1.69746e-05	7.31306
TMEM206	-1.34367	-0.306869	-5.74927	1.32695e-07	1.69746e-05	7.30664
IL13RA1	-1.33757	1.02224	-5.74903	1.32835e-07	1.69746e-05	7.30565
NCOA4	-1.72847	1.03871	-5.74558	1.34807e-07	1.69746e-05	7.29172
PPM1B	-1.29251	0.851305	-5.74382	1.35822e-07	1.69746e-05	7.28463
CLCN3	-1.19013	0.464028	-5.74316	1.36205e-07	1.69746e-05	7.28198
CCNG1	-1.33968	-2.02044	-5.70907	1.57535e-07	1.88092e-05	7.14455
DDX60	-1.93203	2.09627	-5.70821	1.58112e-07	1.88092e-05	7.1411
ANAPC4	-1.13481	-0.892029	-5.70553	1.59928e-07	1.88806e-05	7.13031
ARMCX3	-1.27543	0.505353	-5.69876	1.64607e-07	1.92076e-05	7.10307
RSL24D1	-1.32102	-1.65691	-5.67986	1.78394e-07	2.0174e-05	7.02711
MAT2B	-1.86948	0.940423	-5.66643	1.88876e-07	2.10168e-05	6.97319
RPRD1A	-1.01809	-0.308305	-5.66449	1.90436e-07	2.10168e-05	6.96542
ACBD3	-1.44584	0.810963	-5.65083	2.01811e-07	2.17481e-05	6.91065
HSD17B11	-1.52959	1.67957	-5.62811	2.22219e-07	2.32631e-05	6.81969
IBTK	-1.21851	0.415615	-5.62455	2.25604e-07	2.34834e-05	6.80542
DCTN4	-1.44394	-0.464171	-5.6144	2.35512e-07	2.39959e-05	6.76484
PPP1CB	-1.31025	-0.29223	-5.61414	2.35767e-07	2.39959e-05	6.76382
TVP23B	-1.71933	-0.146571	-5.60881	2.4115e-07	2.4274e-05	6.74251
MFSD1	-1.28373	2.01301	-5.60344	2.46688e-07	2.46653e-05	6.72108
FMNL2	-1.76066	2.03908	-5.58001	2.72367e-07	2.61244e-05	6.62761
DPYD	-1.40002	1.3607	-5.57249	2.81152e-07	2.655e-05	6.59765
TMX3	-1.0439	0.015003	-5.55688	3.00279e-07	2.79539e-05	6.53554
ABHD3	-1.70919	1.49109	-5.55342	3.04695e-07	2.8192e-05	6.52176
ARMC1	-1.10672	0.111631	-5.53862	3.24282e-07	2.94101e-05	6.46297
SLC30A9	-1.07209	0.0594193	-5.52682	3.40793e-07	3.04565e-05	6.41611
EXOC5	-1.01379	1.33614	-5.52623	3.41634e-07	3.04565e-05	6.41379
TTC14	-1.32403	-0.394119	-5.52565	3.4247e-07	3.04565e-05	6.41148
TMEFF1	-1.19984	0.10248	-5.52033	3.50226e-07	3.09958e-05	6.39035
CCPG1	-1.68888	1.0669	-5.50281	3.76971e-07	3.30435e-05	6.32093
CLK1	-1.50137	-0.911093	-5.4869	4.0298e-07	3.48235e-05	6.25799
TMX1	-1.08511	-0.559083	-5.48045	4.14033e-07	3.53089e-05	6.23247
PLD1	-1.00942	0.953199	-5.47535	4.22968e-07	3.5874e-05	6.21233
HIBCH	-1.32492	-1.00011	-5.47035	4.31919e-07	3.61313e-05	6.19258
WDFY1	-1.54477	0.132986	-5.45492	4.60735e-07	3.73859e-05	6.13167
DBR1	-1.38008	1.72393	-5.44794	4.74381e-07	3.80309e-05	6.10415
HSPA5	-1.93351	-0.30789	-5.44743	4.75386e-07	3.80309e-05	6.10215
PPP1CC	-1.31797	-0.165532	-5.43944	4.91523e-07	3.87032e-05	6.07067
HNRNPKP3	-1.14323	-0.326027	-5.43692	4.96726e-07	3.8889e-05	6.06074
RCHY1	-1.1449	-0.0637617	-5.42999	5.11298e-07	3.96906e-05	6.03348
CCDC82	-1.14337	0.74136	-5.42247	5.27596e-07	4.0633e-05	6.00389
BTAF1	-1.13325	-0.646791	-5.42134	5.30091e-07	4.0633e-05	5.99944
ETNK1	-1.28614	0.643695	-5.41292	5.49048e-07	4.11259e-05	5.96632
CMAS	-1.19893	-0.77757	-5.4125	5.49992e-07	4.11259e-05	5.9647
PAIP1	-1.11713	-1.53335	-5.39885	5.82178e-07	4.27656e-05	5.91108
SUMO1	-1.00513	-0.642289	-5.39764	5.85132e-07	4.27656e-05	5.90631
SAMSN1	-1.82558	1.64281	-5.39475	5.92209e-07	4.28825e-05	5.89498
TBC1D9	-1.46072	0.935171	-5.38758	6.10126e-07	4.38007e-05	5.86688
TSC22D1	-1.36628	-1.17039	-5.38292	6.22084e-07	4.43447e-05	5.84859
KLHL7	-1.27666	0.490704	-5.37975	6.30328e-07	4.45833e-05	5.83618
SREK1	-1.10206	-1.18513	-5.37204	6.50855e-07	4.52575e-05	5.80597
TMEM30A	-1.12478	1.88414	-5.35325	7.03638e-07	4.83162e-05	5.73248
G3BP1	-1.00705	-0.968781	-5.34967	7.1418e-07	4.84641e-05	5.71847
CCNC	-1.49194	-0.624721	-5.34784	7.19621e-07	4.86192e-05	5.71132
ETFA	-1.48544	-0.496807	-5.34709	7.21857e-07	4.86192e-05	5.7084
RWDD4	-1.01034	0.474914	-5.34453	7.29553e-07	4.86505e-05	5.6984
SON	-1.37524	-0.856514	-5.34295	7.34351e-07	4.86505e-05	5.69223
XPO1	-1.04451	-0.503079	-5.34073	7.4114e-07	4.88406e-05	5.68355
LACTB	-1.4885	1.34002	-5.33734	7.51622e-07	4.93538e-05	5.67032
OTUD1	-1.181	1.67526	-5.33385	7.62573e-07	4.9894e-05	5.65669
PPM1A	-1.00067	0.580331	-5.32922	7.77329e-07	4.9961e-05	5.63863
ITGB1	-2.29519	0.216138	-5.32876	7.78817e-07	4.9961e-05	5.63683
METTL18	-1.06699	-1.52674	-5.3217	8.01903e-07	5.08334e-05	5.60931
NUDT12	-1.13317	0.332701	-5.3114	8.368e-07	5.25006e-05	5.56918
ENPP5	-1.41929	1.84666	-5.29964	8.78439e-07	5.39173e-05	5.52343
PYROXD1	-1.13319	0.0547763	-5.29881	8.81468e-07	5.39173e-05	5.52019
MORF4L1	-1.62363	-0.987306	-5.2976	8.85869e-07	5.39173e-05	5.5155
HAT1	-1.14096	-0.870057	-5.29576	8.92622e-07	5.40855e-05	5.50834
SLC39A6	-1.11304	-1.37741	-5.29229	9.05521e-07	5.42129e-05	5.49483
RAB14	-1.00598	1.36009	-5.28731	9.24305e-07	5.47941e-05	5.47549
SRP9	-1.74524	-1.40971	-5.28655	9.27192e-07	5.47941e-05	5.47255
ATP6AP2	-1.34667	0.306496	-5.28106	9.48425e-07	5.55116e-05	5.45123
PAXBP1	-1.11047	-0.800251	-5.27887	9.57022e-07	5.56592e-05	5.44273
FAM3C	-1.6	-0.195332	-5.27085	9.89189e-07	5.73479e-05	5.41159
GOLGA8A	-1.98455	-2.01511	-5.26311	1.02122e-06	5.88328e-05	5.38158
MINPP1	-1.22613	0.948977	-5.25382	1.06104e-06	6.03674e-05	5.34556
SELT	-1.10729	0.209393	-5.25267	1.06604e-06	6.0464e-05	5.34113
SLC35A3	-1.07833	1.62854	-5.24684	1.0919e-06	6.11732e-05	5.31856
MCL1	-1.36278	0.782436	-5.24559	1.09755e-06	6.13024e-05	5.3137
UBXN4	-1.39799	0.120532	-5.23466	1.14795e-06	6.36753e-05	5.27143
ST13	-1.11836	1.09715	-5.23381	1.15196e-06	6.36753e-05	5.26815
EIF4E	-1.26609	-0.0399755	-5.22603	1.18935e-06	6.4989e-05	5.23808
ZBTB1	-1.17007	1.58386	-5.2165	1.23673e-06	6.66379e-05	5.2013
ACSL3	-1.17537	-1.15578	-5.21531	1.24279e-06	6.6768e-05	5.1967
IST1	-1.16391	-0.13711	-5.21273	1.25599e-06	6.72358e-05	5.18676
CPOX	-1.16202	0.00875979	-5.19155	1.36981e-06	7.15203e-05	5.10511
RAB11A	-1.20031	0.8078	-5.1908	1.37403e-06	7.15203e-05	5.10221
LAMA1	-1.05554	-2.76811	-5.17771	1.44951e-06	7.44309e-05	5.05188
MTPN	-2.47832	1.27067	-5.17756	1.45043e-06	7.44309e-05	5.05129
GOLT1B	-1.15389	0.642046	-5.17473	1.46729e-06	7.5086e-05	5.04041
VCPKMT	-1.14765	0.0944081	-5.17265	1.47983e-06	7.55164e-05	5.03241
TUBE1	-1.03109	1.06584	-5.17183	1.4848e-06	7.55597e-05	5.02925
DPP8	-1.00865	0.179263	-5.15787	1.57184e-06	7.88935e-05	4.97565
SUCLG2	-1.28153	1.4724	-5.15524	1.58879e-06	7.95263e-05	4.96555
MAP3K1	-1.43869	1.11335	-5.13713	1.7104e-06	8.46878e-05	4.89617
METAP1	-1.13879	-0.172194	-5.13573	1.72022e-06	8.49446e-05	4.89078
JMJD1C	-1.45651	1.40518	-5.135	1.72535e-06	8.49688e-05	4.88798
TARDBP	-1.3691	-0.691299	-5.13304	1.73915e-06	8.51876e-05	4.88049
TPMT	-1.12722	0.534231	-5.12977	1.76245e-06	8.56788e-05	4.86797
PRKAR1A	-1.84237	0.101887	-5.12902	1.76783e-06	8.56788e-05	4.8651
TBL1XR1	-1.36566	0.431221	-5.12281	1.81303e-06	8.75765e-05	4.84135
SRSF11	-1.60819	-2.1973	-5.11667	1.85885e-06	8.84524e-05	4.81788
CCT5	-1.36803	-2.30397	-5.11016	1.90866e-06	9.01202e-05	4.79301
USP14	-1.31207	-1.23763	-5.10719	1.93177e-06	9.05114e-05	4.78169
ZNF330	-1.33501	0.0702058	-5.1037	1.95938e-06	9.11064e-05	4.76834
USP8	-1.2642	0.651497	-5.09308	2.04563e-06	9.48756e-05	4.72784
MAPK6	-1.22006	0.322595	-5.08338	2.12766e-06	9.69621e-05	4.69086
TPM3P9	-1.00992	0.402224	-5.07245	2.22387e-06	9.97543e-05	4.64928
STAT1	-1.64008	1.74219	-5.06243	2.31587e-06	0.000102132	4.61117
CMPK1	-1.39461	0.5884	-5.06049	2.33407e-06	0.000102542	4.60382
RND3	-1.50748	-0.721311	-5.04724	2.46245e-06	0.000106648	4.55348
PRKDC	-1.09179	-1.81712	-5.0354	2.58295e-06	0.000111079	4.50858
C3orf58	-1.16713	0.846456	-5.02943	2.64584e-06	0.000113252	4.48597
CSGALNACT2	-1.2459	1.57926	-5.02507	2.69268e-06	0.000114721	4.46948
THAP12	-1.00094	-0.0259949	-5.0227	2.71857e-06	0.000115021	4.46049
SLC2A3	-1.12999	0.507283	-5.01249	2.8326e-06	0.00011848	4.42188
FH	-1.23261	-1.48642	-5.01249	2.83267e-06	0.00011848	4.42186
DDX3X	-1.60681	-0.119016	-5.0048	2.92154e-06	0.000120913	4.39283
GNPTAB	-1.3472	1.17508	-4.9999	2.97974e-06	0.000122123	4.3743
SLC35F5	-1.05924	1.32291	-4.98843	3.12014e-06	0.000126158	4.33104
NBN	-1.26976	0.584756	-4.98793	3.1264e-06	0.000126158	4.32916
IARS2	-1.09247	-0.657928	-4.97399	3.30626e-06	0.000130782	4.27662
CHUK	-1.00656	1.13844	-4.97161	3.33793e-06	0.000130782	4.26767
CAPZA2	-1.58018	0.993082	-4.97133	3.34172e-06	0.000130782	4.2666
PICALM	-1.48042	1.20997	-4.97048	3.35309e-06	0.000130782	4.26341
AFG3L1P	-1.6009	-2.48101	-4.96719	3.39758e-06	0.000131543	4.25103
CLEC7A	-1.46075	1.63931	-4.96251	3.46187e-06	0.000132739	4.23343
NABP1	-1.1365	1.29008	-4.95819	3.52223e-06	0.000133874	4.21719
CDK17	-1.12923	1.08779	-4.94816	3.66641e-06	0.000138207	4.17952
PPP1R12A	-1.08125	0.368562	-4.94764	3.6741e-06	0.000138213	4.17755
NMD3	-1.0935	-0.762801	-4.93701	3.8335e-06	0.000142743	4.13767
CLIC4	-1.71653	1.63034	-4.92713	3.98768e-06	0.00014699	4.10066
SEPT7	-1.31147	-0.701775	-4.92384	4.04042e-06	0.000147746	4.08832
RGS2	-1.71484	0.779683	-4.91854	4.12675e-06	0.000149707	4.06847
LYPLA1	-1.39617	-0.170925	-4.91014	4.26725e-06	0.000154193	4.03705
HNRNPA3	-1.17803	-1.31277	-4.89564	4.52068e-06	0.000160813	3.9829
CMAHP	-1.26597	1.29253	-4.8893	4.63612e-06	0.000163761	3.95924
SF3B1	-1.24892	-0.370918	-4.87726	4.86327e-06	0.000167718	3.91435
BMPR2	-1.1194	0.818657	-4.87641	4.87956e-06	0.000167718	3.91121
TSNAX	-1.28658	0.743597	-4.86535	5.09857e-06	0.000172654	3.87002
NEAT1	-2.70573	-2.23343	-4.85601	5.29068e-06	0.000176655	3.83532
MED23	-1.07841	1.52094	-4.85272	5.36011e-06	0.000178541	3.82309
HNRNPDL	-1.30431	-1.60001	-4.84917	5.43602e-06	0.000180087	3.8099
YPEL2	-1.07794	1.58918	-4.84587	5.50738e-06	0.000181793	3.79767
ZNF331	-1.44579	2.60798	-4.831	5.84109e-06	0.000190069	3.74249
PRRC2C	-1.09294	-0.524465	-4.80529	6.46458e-06	0.000207047	3.64739
RAB28	-1.01415	0.632058	-4.79658	6.69018e-06	0.000211845	3.61524
ASPH	-1.06721	-2.07976	-4.79535	6.72259e-06	0.000211845	3.6107
PTGES3	-1.18332	-0.987324	-4.76889	7.45958e-06	0.000230067	3.5132
CCDC47	-1.27773	-0.0421257	-4.76677	7.52184e-06	0.000231431	3.50541
SARAF	-1.77515	1.11831	-4.7465	8.14402e-06	0.000246598	3.43095
NFIL3	-1.06571	0.327533	-4.74567	8.17058e-06	0.000246598	3.4279
ADAM9	-1.29935	0.776952	-4.74157	8.3025e-06	0.000249757	3.41289
AFG3L2	-1.09821	-1.14904	-4.73145	8.63791e-06	0.000257731	3.37579
C11orf58	-1.00566	-0.445685	-4.70899	9.42945e-06	0.000273768	3.29367
TCP1	-1.15041	-1.98648	-4.70265	9.66561e-06	0.000277881	3.27051
PTP4A2	-1.3392	-1.47777	-4.6799	1.05605e-05	0.000297254	3.18761
GNB4	-1.06199	1.86001	-4.66022	1.13988e-05	0.000313081	3.11611
VPS45	-1.08968	0.930997	-4.63886	1.23825e-05	0.000329929	3.03865
LOC202025	-1.01824	0.297885	-4.63447	1.25946e-05	0.000332468	3.02276
MARCH1	-1.06912	4.43201	-4.61497	1.35797e-05	0.000351385	2.95231
KLHL2	-1.06201	2.53499	-4.61107	1.37856e-05	0.000354709	2.93824
ATP1B3	-1.02072	-0.500274	-4.60629	1.40423e-05	0.000359797	2.92099
OXSR1	-1.02942	-0.246673	-4.60451	1.41387e-05	0.000360663	2.91459
LUC7L3	-1.76944	-2.11936	-4.59933	1.44237e-05	0.000367003	2.89593
RAP1A	-1.51785	0.639185	-4.59675	1.4568e-05	0.000369137	2.88662
TRPC6	-1.10193	2.36894	-4.58344	1.53334e-05	0.000384966	2.83874
PSEN1	-1.27506	1.15419	-4.57161	1.60466e-05	0.000395657	2.79624
HSP90AA1	-1.415	-1.38145	-4.55884	1.68523e-05	0.00041055	2.75045
GABARAPL1	-1.29528	1.48753	-4.55633	1.7015e-05	0.00041203	2.74147
UFM1	-1.13927	1.3351	-4.55494	1.71058e-05	0.00041203	2.73649
TM9SF2	-1.09578	1.18356	-4.54761	1.7593e-05	0.000419666	2.71025
RAD51AP1	-1.26973	-1.84198	-4.52861	1.89192e-05	0.000440204	2.64235
ABI1	-1.202	1.51643	-4.52523	1.91644e-05	0.000444984	2.63031
HNMT	-1.57654	2.48573	-4.52427	1.92349e-05	0.000445492	2.62688
SYNCRIP	-1.15339	0.788572	-4.51563	1.988e-05	0.000456966	2.59607
GSPT1	-1.18681	-0.126974	-4.50807	2.04614e-05	0.00046729	2.56915
MTMR6	-1.19604	1.58799	-4.50796	2.04699e-05	0.00046729	2.56876
CPED1	-1.07692	0.987472	-4.50776	2.04855e-05	0.00046729	2.56805
CD164	-1.07794	3.67619	-4.50118	2.10054e-05	0.0004745	2.54464
TXNRD1	-1.67321	1.01606	-4.49606	2.14185e-05	0.000480278	2.52646
GADD45A	-1.1013	-2.9628	-4.49337	2.16394e-05	0.00048228	2.51688
IDI1	-1.1251	-2.05314	-4.48971	2.19425e-05	0.000487708	2.50389
ACER3	-1.14648	1.66975	-4.48931	2.19756e-05	0.000487708	2.50249
MYO6	-1.06236	1.38663	-4.48915	2.19895e-05	0.000487708	2.5019
LOC100133050	-1.29607	-1.65509	-4.47401	2.32911e-05	0.000507714	2.44821
PSMA4	-1.28632	-0.1136	-4.46733	2.38887e-05	0.000513062	2.42456
PSMC6	-1.14768	-0.582113	-4.46322	2.42635e-05	0.000517097	2.41003
ACTR3	-1.19785	0.883816	-4.4583	2.47206e-05	0.000524775	2.39261
PRPS2	-1.02415	0.612471	-4.45677	2.48635e-05	0.000527197	2.38724
DHX15	-1.38875	-0.476516	-4.45384	2.51412e-05	0.000531243	2.37687
KL	-1.01436	1.75788	-4.45091	2.54219e-05	0.000533737	2.36651
APLP2	-1.7893	1.52938	-4.45045	2.54659e-05	0.000533737	2.36489
ASAH1	-2.117	3.94003	-4.43905	2.65879e-05	0.000550385	2.32466
MRFAP1	-1.39075	-2.03304	-4.42596	2.79353e-05	0.000572735	2.27855
GK	-1.04144	2.01237	-4.4164	2.89605e-05	0.000588993	2.24493
CYB5R4	-1.23016	2.65421	-4.41134	2.95171e-05	0.000594889	2.22718
OPN3	-1.31074	2.24834	-4.40216	3.05556e-05	0.000604512	2.19493
UBASH3B	-1.02848	1.6597	-4.40064	3.07308e-05	0.000605748	2.1896
ZFAND5	-1.08631	2.78982	-4.39954	3.08583e-05	0.000606571	2.18574
RDX	-1.03059	-0.896637	-4.38094	3.30903e-05	0.000641351	2.12064
TRIM25	-1.31819	1.05826	-4.38072	3.31178e-05	0.000641351	2.11986
CACYBP	-1.0755	-1.12751	-4.37649	3.36484e-05	0.000650252	2.10505
WDSUB1	-1.01881	1.07768	-4.37278	3.41184e-05	0.000655376	2.09212
ARL6IP1	-1.51016	0.533302	-4.37271	3.41282e-05	0.000655376	2.09185
EIF2S1	-1.1674	-1.12539	-4.35455	3.65282e-05	0.000690605	2.02852
AFF1	-1.07667	0.838005	-4.34688	3.7591e-05	0.000704858	2.0018
THBS1	-1.69179	1.75461	-4.3283	4.02892e-05	0.000740318	1.93724
CCNL1	-1.66486	-1.49225	-4.32514	4.07665e-05	0.000744609	1.92627
CARS2	-1.20218	0.119515	-4.32419	4.09114e-05	0.000745527	1.92296
PSMD6	-1.27613	-1.40083	-4.31917	4.16829e-05	0.000755322	1.90557
MAP3K8	-1.5245	3.65077	-4.31454	4.2407e-05	0.000764661	1.88953
CD36	-1.52077	2.2614	-4.30946	4.32158e-05	0.000775045	1.87194
SOAT1	-1.12481	1.28156	-4.30941	4.32238e-05	0.000775045	1.87177
MRFAP1L1	-1.31366	-1.76845	-4.30933	4.32367e-05	0.000775045	1.87149
OCIAD1	-1.00428	-0.680441	-4.30732	4.35608e-05	0.000779726	1.86454
ACSL1	-1.31812	3.2697	-4.30445	4.4028e-05	0.000785406	1.8546
PKN2	-1.08497	1.92767	-4.29981	4.47937e-05	0.000793636	1.83855
PPT1	-1.47258	2.58403	-4.29561	4.54966e-05	0.000797605	1.82406
MAD2L1	-1.16831	-3.66366	-4.28519	4.72889e-05	0.000821168	1.7881
MATR3	-1.08215	-1.26356	-4.28253	4.77581e-05	0.000827642	1.77891
TMED5	-1.01416	2.24638	-4.27928	4.83359e-05	0.000834602	1.76772
IFNGR1	-1.0371	4.25591	-4.27822	4.85256e-05	0.000836302	1.76408
MOSPD2	-1.10721	1.82239	-4.2764	4.88549e-05	0.000840691	1.75778
SAT1	-1.505	2.46316	-4.27579	4.89638e-05	0.000840691	1.75571
TRAPPC11	-1.1708	1.59002	-4.27453	4.91936e-05	0.000842969	1.75135
DDHD1	-1.06876	2.18665	-4.24315	5.52366e-05	0.000912475	1.64358
ACAP2	-1.33507	1.31624	-4.23557	5.68021e-05	0.000933287	1.61759
TPM3	-1.74194	1.20203	-4.2316	5.76382e-05	0.000941867	1.604
NGRN	-1.00367	-1.27792	-4.23138	5.76842e-05	0.000941867	1.60326
CD55	-1.03002	0.555063	-4.2298	5.80199e-05	0.000945188	1.59787
ROCK1P1	-1.19465	1.8908	-4.22389	5.92949e-05	0.000957921	1.57766
AHSA2	-1.86482	-2.30746	-4.21228	6.18783e-05	0.000987504	1.53802
NPM1	-1.40937	-1.69798	-4.17865	6.99862e-05	0.00107653	1.42361
HMGN1	-1.30617	-1.29455	-4.16965	7.23235e-05	0.00110354	1.3931
BTK	-1.40524	2.32622	-4.16866	7.25842e-05	0.00110579	1.38976
NR4A3	-1.71357	2.19509	-4.16656	7.31432e-05	0.00111166	1.38263
CCT8	-1.21088	-1.51586	-4.15714	7.56989e-05	0.00113672	1.35074
GPCPD1	-1.14824	3.72148	-4.15497	7.62975e-05	0.00114384	1.34343
CYP51A1	-1.00109	-0.700538	-4.14875	7.80471e-05	0.00116435	1.32238
NDUFB5	-1.01312	1.34365	-4.14363	7.95128e-05	0.00117759	1.30511
CXCL2	-1.77725	2.24731	-4.14284	7.9741e-05	0.00117924	1.30245
IMPAD1	-1.22674	1.09622	-4.1428	7.97529e-05	0.00117924	1.30231
HNRNPA2B1	-1.28969	-0.909412	-4.12208	8.59829e-05	0.00125167	1.23251
EREG	-1.28485	1.70912	-4.11865	8.70569e-05	0.00126372	1.22099
RNF146	-1.05673	2.46456	-4.11734	8.74715e-05	0.00126778	1.21658
SKAP2	-1.00675	2.69056	-4.11098	8.95075e-05	0.00128913	1.19523
MANBA	-1.08287	1.83084	-4.10515	9.1416e-05	0.00130839	1.17566
HLA-DMB	-1.17189	1.35069	-4.09786	9.38587e-05	0.00132882	1.1512
QKI	-1.25371	2.49947	-4.08642	9.78136e-05	0.00137274	1.11293
NELFCD	-1.00845	-0.65102	-4.08296	9.90398e-05	0.00138106	1.10138
RNF13	-1.32977	2.8108	-4.08015	0.000100051	0.00139112	1.09197
XRN2	-1.01069	-0.011013	-4.06459	0.000105811	0.00145203	1.04007
TSC22D3	-1.05526	1.41047	-4.06286	0.000106471	0.00145558	1.03432
SDHAP1	-1.02676	-1.63482	-4.05792	0.000108379	0.00146914	1.01785
PIGY	-1.12468	-0.681378	-4.04819	0.00011223	0.00150848	0.985497
RAN	-1.20031	-2.3414	-4.04128	0.000115043	0.00153727	0.962565
ANKRD10	-1.03865	1.15416	-4.01764	0.000125195	0.00162871	0.884245
SMIM15	-1.03069	2.27982	-4.00003	0.00013331	0.00171265	0.826107
LDHA	-1.47979	-2.54356	-3.98885	0.000138717	0.00176847	0.789313
ETS2	-1.0701	1.10476	-3.97807	0.000144136	0.00182246	0.753856
CAND1	-1.00038	-0.209898	-3.97716	0.000144599	0.00182442	0.75089
SLC38A2	-1.1042	-2.30495	-3.97423	0.000146113	0.00183719	0.741254
ERRFI1	-1.24323	-1.45943	-3.97282	0.000146843	0.00184511	0.736643
HSP90AB1	-1.0622	-0.819784	-3.95863	0.000154413	0.00191468	0.690154
RAP2A	-1.15405	0.765007	-3.95834	0.000154575	0.00191468	0.689184
HNRNPA1L2	-1.47588	-1.50176	-3.9538	0.000157075	0.00193779	0.674348
ADH5	-1.0178	-1.40458	-3.95097	0.000158654	0.00194785	0.665101
DR1	-1.13011	1.11129	-3.94551	0.000161745	0.00197622	0.647259
MPPE1	-1.01916	1.37343	-3.93704	0.000166657	0.00201737	0.619609
SH3BGRL	-1.05353	4.4557	-3.91684	0.000178948	0.00213098	0.553852
NHLRC3	-1.0916	-0.164315	-3.90463	0.000186788	0.0022029	0.514245
LY75	-1.14187	3.44708	-3.90412	0.000187127	0.00220437	0.51257
STX18	-1.05727	0.424561	-3.90375	0.000187366	0.00220437	0.511391
CNBP	-1.34253	-0.0348059	-3.87861	0.000204621	0.00234731	0.430051
NBPF14	-1.25601	0.781496	-3.87837	0.000204792	0.0023478	0.429279
EIF4H	-1.11214	-1.2858	-3.87527	0.000207022	0.0023714	0.419283
NECAP2	-1.39231	2.2175	-3.86849	0.000211982	0.00241361	0.397433
HNRNPA1	-1.50835	-1.48624	-3.8351	0.000238113	0.00263738	0.290201
PROSC	-1.18859	1.28695	-3.8304	0.000242034	0.00266791	0.275143
KYNU	-1.06684	-0.062068	-3.82885	0.000243339	0.00268068	0.270185
PRDX3	-1.46088	0.51253	-3.82842	0.000243702	0.00268307	0.268809
DDX5	-1.65362	0.496292	-3.82784	0.000244188	0.00268519	0.266973
GLUL	-1.27844	3.59028	-3.8255	0.00024618	0.00269918	0.259482
TFRC	-1.80887	2.6922	-3.82548	0.000246197	0.00269918	0.259419
MYD88	-1.35003	1.78785	-3.81365	0.000256499	0.00277559	0.221633
GNG10	-1.04459	1.68198	-3.7753	0.000292781	0.00303723	0.0997636
GSAP	-1.18581	3.66749	-3.75551	0.000313374	0.00320012	0.0371963
PSAP	-1.74643	2.07288	-3.75368	0.00031534	0.00321303	0.0314401
PAIP2	-1.09431	0.877089	-3.75092	0.000318338	0.00322743	0.0227332
CNDP2	-1.06714	-0.192767	-3.74891	0.000320535	0.00324431	0.0164066
CPVL	-1.08898	3.37218	-3.74798	0.000321558	0.00325107	0.0134736
PDCD6IP	-1.2635	2.36322	-3.74436	0.000325569	0.00327536	0.00206768
UNC50	-1.23848	0.0926098	-3.73625	0.000334726	0.00334909	-0.0234467
RAB1A	-1.34078	0.883586	-3.72241	0.000350926	0.00346762	-0.066911
VMP1	-1.26546	-0.722369	-3.72054	0.00035317	0.00348145	-0.0727715
XBP1	-1.36659	0.628353	-3.71443	0.000360599	0.00352637	-0.0919103
SERINC3	-1.15683	1.68153	-3.6824	0.000402035	0.00382545	-0.191858
FRMD4A	-1.06617	2.67594	-3.66617	0.000424727	0.00398005	-0.242276
KARS	-1.1821	-0.666951	-3.66322	0.000428974	0.00400959	-0.251411
HSPA8	-1.74315	0.0419869	-3.65928	0.000434717	0.0040447	-0.263619
HNRNPH2	-1.08308	1.86564	-3.65244	0.000444865	0.00410162	-0.284797
CCDC18-AS1	-1.00891	-0.595453	-3.6502	0.000448231	0.00412022	-0.291715
ACKR3	-1.18734	3.57101	-3.64278	0.000459571	0.00418753	-0.314639
EEF1A1	-2.34404	1.41129	-3.64206	0.000460689	0.00419266	-0.31687
EIF4A2	-1.25894	-0.657796	-3.63457	0.000472432	0.00426778	-0.33996
CREM	-1.14212	0.00924858	-3.62657	0.000485292	0.00436186	-0.364591
NBPF1	-1.15345	0.813013	-3.62242	0.000492097	0.00441058	-0.377361
IL1A	-1.17703	2.31217	-3.6214	0.000493781	0.00442134	-0.380493
SGK1	-1.17908	0.697328	-3.6125	0.000508721	0.00451321	-0.40782
DDX21	-1.14137	-0.0681247	-3.61062	0.000511944	0.00453511	-0.41361
CTSC	-1.69442	4.97234	-3.60092	0.000528811	0.00464198	-0.443318
ELF1	-1.03567	1.52759	-3.59761	0.000534683	0.00467115	-0.453437
HERC2P2	-1.64607	-0.750302	-3.58721	0.000553563	0.00480401	-0.485228
RPL22	-1.06645	0.116425	-3.58283	0.000561692	0.00485157	-0.49858
TMEM230	-1.0592	1.93148	-3.56833	0.000589454	0.00502503	-0.542756
ZNF267	-1.10552	1.69886	-3.55094	0.000624447	0.00525006	-0.595538
CBWD5	-1.11722	0.612603	-3.54809	0.000630369	0.00528144	-0.604174
FAM105A	-1.06526	3.20817	-3.52883	0.00067178	0.00554869	-0.662369
SACM1L	-1.03251	1.07546	-3.50834	0.00071865	0.00582294	-0.72402
DDX17	-1.01408	0.0586124	-3.50068	0.000736969	0.00592421	-0.747019
C1orf43	-1.20995	0.296095	-3.46752	0.000821417	0.00640356	-0.846077
SCD	-1.38323	-0.286614	-3.46209	0.000836092	0.00647936	-0.862236
TNPO3	-1.05375	0.0452869	-3.46066	0.000839993	0.00650134	-0.866483
PTPRC	-1.04145	4.09685	-3.41151	0.00098516	0.00729807	-1.01181
APOL6	-1.08283	2.50906	-3.40431	0.00100828	0.00743031	-1.03295
CD300LF	-1.37196	3.27968	-3.39595	0.00103582	0.0075844	-1.05748
QARS	-1.19469	-0.0341103	-3.39401	0.00104229	0.00761164	-1.06315
MALAT1	-1.68448	-2.10329	-3.3927	0.00104672	0.00763325	-1.06701
AHCYL1	-1.07873	0.864904	-3.35818	0.00116923	0.00827036	-1.16771
RNPEP	-1.24516	1.48957	-3.35594	0.00117762	0.00830623	-1.17421
OLR1	-1.12576	6.33247	-3.33708	0.0012506	0.00870478	-1.22886
EIF4G2	-1.10277	0.0551548	-3.33576	0.00125588	0.00872014	-1.23269
SAMHD1	-1.01528	3.4616	-3.33102	0.00127495	0.00880735	-1.24638
SNHG12	-1.03695	-2.31664	-3.32419	0.00130292	0.00894656	-1.26609
KCNAB1	-1.00857	3.05643	-3.31746	0.00133105	0.00906554	-1.28548
NBPF3	-1.02435	0.296937	-3.2999	0.00140711	0.00943916	-1.33592
ANXA2P1	-1.20731	-0.726181	-3.29938	0.00140945	0.00945134	-1.33743
ADAMTSL4	-1.28243	0.532205	-3.27562	0.00151903	0.00999949	-1.40533
PRPF4B	-1.22119	-2.26975	-3.25898	0.00160052	0.0103903	-1.45269
LRRFIP1	-1.24541	3.07985	-3.23513	0.00172442	0.0109921	-1.52021
PPP2CA	-1.03635	1.05248	-3.22993	0.00175261	0.0111215	-1.53488
IRF8	-1.31751	4.10869	-3.20712	0.00188145	0.0116686	-1.59904
FCGR3B	-1.51908	5.01092	-3.17392	0.00208483	0.0126265	-1.69178
PILRB	-1.01446	-3.70582	-3.14223	0.00229787	0.013573	-1.77957
PGK1	-1.3451	-0.547156	-3.09525	0.0026514	0.0150616	-1.90848
RHOA	-1.06323	1.87529	-3.03707	0.00315917	0.0170726	-2.06595
HSPA1A	-1.58287	0.808258	-3.02187	0.00330603	0.0176992	-2.10671
NBPF10	-1.0053	-1.27977	-3.01948	0.00332963	0.0177951	-2.11309
EEF1G	-1.26104	-1.35376	-2.9715	0.00383881	0.0197603	-2.24056
FN1	-1.72571	-0.349217	-2.96813	0.00387717	0.0198928	-2.24945
SH3BP5	-1.19734	2.3649	-2.96543	0.00390817	0.0199882	-2.25658
LAT2	-1.11686	2.45307	-2.96128	0.00395615	0.0201351	-2.26749
RAB24	-1.1446	-0.103483	-2.94297	0.0041748	0.0208898	-2.31558
LAMB1	-1.02778	-3.37613	-2.88948	0.00487887	0.023337	-2.45463
AREG	-1.25618	-0.0206797	-2.88108	0.0049989	0.0237069	-2.47628
THEMIS2	-1.09579	4.43921	-2.80465	0.00622224	0.027837	-2.67085
CES1	-1.23895	4.0728	-2.77225	0.00681937	0.0296964	-2.75204
LOC100130331	-1.43315	-0.153707	-2.7383	0.00750058	0.0318007	-2.83625
RMDN3	-1.02184	2.12563	-2.73088	0.00765768	0.0322874	-2.85456
CAP1	-1.08117	2.51152	-2.72574	0.00776797	0.0326008	-2.86718
C8B	-1.14601	3.05035	-2.70999	0.00811562	0.0336072	-2.90582
CTSL	-1.14379	3.19787	-2.61325	0.0105798	0.0407874	-3.13896
LYZ	-1.37204	5.45046	-2.61202	0.0106149	0.0408724	-3.14186
YBX1	-1.21864	-0.175757	-2.58325	0.0114712	0.0432858	-3.20979
CXCL5	-1.14121	3.14615	-2.53949	0.0128933	0.0470643	-3.31186
CTSB	-1.43832	2.84094	-2.53754	0.0129603	0.0472503	-3.31637
ATP5A1	-1.00835	0.922463	-2.51397	0.0137944	0.0493387	-3.37071
CYP27A1	-1.11205	2.72345	-2.51259	0.0138444	0.049479	-3.37386
