# Supplementary material for: Lipid metabolism-related genes are involved in the occurrence of asthma and regulate the immune microenvironment
Source: BMC Genomics. 2024 Feb 1;25:129. doi: 10.1186/s12864-023-09795-3 (PMC10832186; doi:10.1186/s12864-023-09795-3)
Supplement: Supplementary file 5 — Additional file 5: Table S6. Genes in the turquoise module. [file 12864_2023_9795_MOESM5_ESM.xlsx]

## Sheet: Sheet1
Table S6. Genes in the turquoise module
Gene
PSMB3
ARL13B
CTDP1
NARS
ACTN4
MRPL54
COQ10B
MARCH7
NUP35
CCT8
YWHAH
GTPBP1
PNRC2
YTHDF2
NAV1
AURKAIP1
ITGB1
MGMT
PAPSS2
RELA
EIF4G2
MRPL23
CAT
CHPT1
ATF1
EPSTI1
USP33
ERO1A
CHMP1A
ATP1A1
ETFB
ZNF146
NDUFA7
FAM134A
DDX1
WDSUB1
PRNP
RBM39
C21orf33
PSMD6
CCNG2
CTSO
CXCL5
ACSL1
LAMTOR3
DUSP1
CNOT8
HIST1H3A
BAG6
ZNHIT1
GPR34
TRAM1
GNG10
FBXW5
S1PR3
HNRNPH2
FAM104B
ATP6AP2
NACC2
PGRMC1
MECP2
CRYZ
RGS2
HAX1
CMPK1
MINPP1
MRPL21
MSANTD4
SRSF11
PRB3
A2M
PTP4A2
C14orf119
KIAA0101
APRT
ARL6IP1
ZFHX3
BCL7C
TVP23B
C1orf112
TOP2A
S1PR4
NDUFA13
SLC39A10
CEBPZ
RNF149
MTHFD2
CHI3L2
PTX3
GBE1
NAA50
ASTE1
EIF4A2
SEPP1
ELMO1
CCM2
PDP1
ERI1
CAAP1
MRPL14
FER
COQ2
RAB28
CXCL11
PTPRC
S100A11
ANGPTL1
ARPC5
TRPC6
SMARCC2
ATP2B1
LRRK2
CLEC12A
KDELC1
PSMC6
VCPKMT
USP8
GATM
PLEKHO2
VASN
PRDX5
VMP1
SNF8
ICAM4
MOB3A
FXYD5
FANCL
SNRNP200
YWHAQ
USP18
NXPE3
NCEH1
GLT8D1
RBM47
ALPK1
FAM105A
PJA2
LSP1
CDYL
RHEB
NUDT1
CPVL
GGH
BNIP3L
PLIN2
AFG3L2
CLIC4
CXCR2
RNF11
NFE2
CDK1
SIK2
RBM7
SLC2A3
SLC11A2
CDK8
FLVCR2
CTSG
NUP107
PSMB10
AMIGO2
LPCAT2
ZNF688
TOM1L2
C17orf49
SERTAD3
MKNK2
IGFLR1
GADD45B
ADAM17
PIGP
P2RY12
CISH
CPOX
SLC33A1
SEC62
TOMM70
PAPSS1
EXOC5
ADRB2
TUBE1
FGFR1OP
TMED10
CCNC
PHIP
SLC35B3
MED23
FIG4
GPR65
TP53TG1
ZFAND1
ATP6V0D2
SQLE
GPT
TOR4A
ADPGK
WSB2
KIF13B
ZNF654
NEO1
SH3BGRL
RBM3
FTHL17
UCHL5
LRRC40
ARHGAP12
UPF2
CSGALNACT2
FAM107B
MRE11A
CCDC85B
ZNF140
C2CD5
PYROXD1
SPSB2
FOXO1
CSK
CMTM2
DDX42
ICAM2
COX11
CHMP2A
BLVRB
HIBCH
NOP58
PRPF6
BACE2
CYTH4
DDX5
PCNP
C3orf18
GOLPH3
LNPEP
TNPO1
MAN1A1
ELOVL5
TMEM176B
SKAP2
NKX3-1
DCTN3
C9orf16
TSPYL2
ARRB2
ZNF93
UPRT
SLC30A5
UAP1
SLC19A2
BATF3
PAFAH1B3
GDI2
MARK2
CCDC90B
UTP20
CPM
RNF6
TSC22D1
ARGLU1
HSP90AA1
MMD
GID4
LIN7B
NDUFS7
XRN2
MFSD1
TMA16
CD38
RALB
NSA2
PRPF40A
MAPK9
CLK1
IMPA1
ERMP1
AGTPBP1
SCRN3
ATP10D
USP3
SNAI3
SLC37A1
DDT
PVALB
GNB4
PI4K2B
LAP3
YIPF5
DSE
SF3B5
LRP11
SGK1
IQCE
MKNK1
KHDRBS1
PTPN22
PRPF38B
SMG7
S100A2
CD46
ARID4B
CREM
HERC4
SHOC2
TSSC4
SLC35C1
PLEKHF2
CASP1
RDX
UBE4A
TAF10
PRKCDBP
TRIM22
PICALM
ACER3
TMEM135
ITPR2
GNPTAB
CNTN1
PPP1R12A
TXNRD1
MDM1
SLC39A4
ANKRD10
WDR20
MOAP1
LRP10
DDHD1
BLOC1S6
MYO9A
SNAP23
APIP
IST1
SOCS3
MAP3K3
USP6
ARHGDIA
ZNF397
SLC44A2
ZNF302
CLIP4
IL1RN
ZNF217
EIF6
SCAND1
BACH1
P2RY13
SNRK
NFKBIZ
SACM1L
TTC14
ATP11B
TBL1XR1
TFRC
OCIAD1
TEC
HNRNPDL
GFM2
PPIP5K2
PAIP2
ATP6V0E1
PPARGC1B
EGR1
LYPLA1
ENPP5
CUTA
MTRF1L
DNAJB6
FAM49A
NDUFA5
HBP1
LEPROTL1
STK3
ASAH1
RFK
RAB14
AK6
ACSL4
ARMCX3
MSL3
PBDC1
SPHAR
HK1
CYB5R2
RGPD5
TREX1
FAM198B
GPSM3
SAMD9
RABL6
TAOK3
PLEC
CFP
CHM
VAMP7
NDUFB11
S100A9
IFI44
H3F3A
GADD45A
MAP3K8
FAM188A
TBC1D12
SELT
RNF123
GPX1
ST3GAL6
SLC26A2
NF2
CAND1
IFRD1
DCTN4
SLC25A3
TMEM176A
RIPK2
DAPK1
UNC50
LACTB2
BRIX1
ITSN1
UGP2
RPL15
SGSH
ARMT1
CENPU
CD164
SLC35A5
ZNF268
NCK1
LIG4
SARAF
KBTBD7
VBP1
SEMA3C
TNFRSF10C
PCSK5
RNF146
CIB1
CYP51A1
CCT5
USP16
MRPS17
PSMD10
MANBA
WDHD1
SNX14
NUDT12
ZBP1
SSR4
CPE
WDR41
TRMT61B
GNGT2
GABARAP
TWSG1
SMAD4
CARD8
SUPT5H
GPX4
ARL6IP6
GCA
MFSD6
CCDC88A
PCNA
SAMSN1
URB1-AS1
APOL3
TST
H1F0
USO1
NFATC1
NFKB1
SLC30A9
DDX60L
RNASE6
ERBIN
SPHK2
PSMC2
TNIP1
BORCS7
TOP1
RYBP
ABHD3
DDO
KRAS
POLI
PTCRA
CAPZA2
PPP2CB
NBPF3
KCTD18
CYB5R4
RANBP3
SHPK
OSTM1
TCEB2
CBX3
UGCG
CEP295
TRA2A
PON2
BMI1
PAPD4
ZBED6CL
GRINA
RAB8B
TRAPPC10
ANAPC4
CEBPD
ZAK
NDUFA11
DENND5A
SFT2D1
NFIL3
DISP2
C9orf72
SYNJ1
PAK2
DMXL2
NMD3
LCOR
RHBDF2
ACPT
MED13L
PYGB
TMEM80
MAD1L1
CDK17
ITFG1
LY75
HIBADH
GMCL1
RPS6KA2
G3BP1
DHRS3
HAT1
ZNF578
ZDHHC20
TCEAL9
HDGFRP3
SLC35A3
HAGLR
SLC36A4
PIM1
RPAP1
PSMA2
NDUFAF2
ZMAT2
PIK3CB
DTWD2
SGPP1
FH
SEC23A
FCHO2
BCAS2
JTB
RCHY1
ZC3H18
SKIL
CMAHP
SRSF10
SVIL
GPCPD1
IFIT3
AFG3L1P
USP54
ANKIB1
EXOSC1
ANLN
FDX1
PML
ATM
NBPF14
SLC35F5
ANKS6
PDHX
MIS18BP1
TMED2
TAPBP
CRY1
GORAB
TFEB
MROH6
SEPN1
DICER1
PRKACB
SPATA5L1
CD55
C15orf39
ZNF681
MORF4L1
GOLGA8A
ADAMTS7
FAM96A
TNF
SAT1
OIP5
BMF
ERP44
FBRS
CORO7
JKAMP
FAM210A
CAPN7
SP2
RAB1A
MRPL43
SLC45A4
SCAMP2
SPECC1
PAN3
FPR1
RABAC1
EIF3G
SGF29
VAV1
ATXN2
RNASEL
NUP58
FOPNL
ZFP36
TECPR2
KIAA1033
NIN
SRSF7
GLS
FZD5
CCDC97
PPM1B
VAMP5
ERLEC1
XPO1
MAT2A
MMP9
BHLHE22
UBALD1
DDRGK1
KIAA1147
WIZ
SMAP2
CAMSAP2
ZEB2
PYDC1
HSD17B11
BTAF1
SLC25A22
OSTC
PRRC2C
KLF13
EREG
ZNF330
COASY
WDR33
DDX60
TBC1D9
HAUS3
GALNT12
HARS2
GRPEL2
GSAP
RAI1
FAM129B
FGFBP3
OXSR1
NR1D1
PEX6
FAM189A2
RBM17
MXD4
TRDN
MRFAP1L1
GIMAP1
JMJD1C
PIWIL4
CDKN1C
ANG
FOSB
ZBTB3
YIPF6
EIF3E
VPS8
USP32
SEPT10
DNAJC14
S100A8
CDKN2A
PTGER4
HCCS
NUP160
DPYD
FLII
HTRA4
ANAPC7
EIF2A
ENOSF1
GLUD2
HSD17B10
IFI44L
SRP9
CTSS
GPR137B
BCL3
CHUK
SLC29A3
BUB3
PFKP
C11orf58
TM7SF3
STAT6
CKAP4
TWF1
PABPC3
IFT43
DHRS1
LPCAT4
TNFRSF12A
SRSF1
PLSCR3
PELP1
IL17RE
PACS1
DONSON
B3GNT2
TYMS
FAXDC2
ADGRE5
RFX2
HNRNPUL1
WDFY1
KL
ABHD17A
TSNAX
RAP1A
OSBPL5
LDHB
NFYB
KIAA0226L
UBR3
SPRED1
FLOT2
ADORA2B
CHMP1B
RIOK3
RPRD1A
FPR2
TPM3P9
TNNT1
POLR2I
ZNF430
ZC3H15
LRRFIP1
STAT1
HNMT
RTN4
ANKHD1-EIF4EBP3
CCNG1
SLC35A1
LSM2
TAF11
TARP
RINT1
BET1
DEPTOR
TLR4
SMARCA2
RPRD2
APOO
INPP5D
CLK4
BAIAP2
TIMP1
MTM1
DR1
POGZ
SOAT1
PMF1
PRDX3
WDR11
HTATIP2
SELM
SELPLG
KLHDC7B
KLHL25
FBXO22
CYLD
FAM234A
ZNF267
EVI2B
CALR
LMNB2
ATP1B3
PSD4
DPM1
ITPA
KREMEN1
TXN2
PLSCR1
CD47
PARP9
DBR1
SEC24B
GPAT3
DHX15
ZFP62
HMMR
MATR3
ENPP4
HIST1H3E
SBDS
SLBP
COPS5
ASAP1
TMEM206
ZFAND5
SH2D3C
IL1A
KLHL2
MARCH1
ADAM9
MFSD5
RRAGB
ARMCX2
MOSPD1
TLR8
OPN3
CD53
ABCD3
IARS2
LHPP
ZCCHC10
IL23A
PRR4
MICU2
N4BP2L1
TMX1
SIPA1L1
SPPL2A
TM6SF1
RAB11A
UBE2Q2
FAM96B
NAE1
SRSF2
THOC1
TMEM147
SH3BP4
CAB39
BTG3
PRRT3
KIF15
TDO2
NDFIP1
MAT2B
LMBRD1
ISG15
ME1
ECHDC1
GBAS
IFNGR1
RECK
MFSD14B
ALDH1A1
PHPT1
MRPL18
PPP1CB
SEP15
CNBP
SEPT7
SNX10
METTL18
GNPAT
CLK2
ADSS
FOXD2
PSMA5
LYPLAL1
MYCBP
NCOA4
LBX1
SORL1
GDPD5
IFITM3
ATP5G2
TBC1D4
HSPH1
SCFD1
FOXN3
TRPM7
CA2
ZNF83
CDKN2D
ZNF404
OCEL1
EIF3H
PNKD
TIA1
PRKRA
PSMA7
COPB2
SMC4
RASA2
ITPR1
PIK3CA
MAD2L1
TJP2
HSD17B4
TRIM38
SESN1
ATP6V1F
TMEM248
SYPL1
LAMB1
TSTA3
ENPP2
PDCD1LG2
CTSL
MMADHC
SFTPC
ZNF429
PRKDC
PRPS2
AIDA
EPRS
LIPA
OAT
UNC93B1
SC5D
FADS2
CCDC92
PTPN11
SUCLG2
METAP2
RAD51AP1
PNN
ARHGEF40
ZBTB1
RBM25
PDIA3
HMGB1
ST13
GK
DNAJB2
MCFD2
IDI1
CREB1
ACTR3
AMACR
CAPRIN1
MON2
CD1D
ASF1A
AP2S1
FDPS
CLCN3
ALDH5A1
BIRC2
ZNF207
PIGY
PLD1
OLR1
DYNLL1
PSMA4
KBTBD2
DGCR2
KRTAP2-4
DDX3X
MOSPD2
RAB3GAP2
DPP8
HSPA13
TSPO
USP42
VWA5A
ATP2C1
EIF2S1
HEATR3
USP25
THBS1
CTDNEP1
DYNLRB1
CCDC174
DDX21
IL1RAP
ABI1
HSP90B1
ZNF100
OSBPL8
FGD3
SAYSD1
SLC39A6
SCP2
CASP8
CDV3
PDXK
IFITM4P
CXADRP3
EPDR1
ATP5D
GOSR1
TMEM64
ACBD3
UBE2O
CCNT2
PDLIM5
PHTF2
ZNF600
TPT1
AK2
TMEM30A
ASPH
PSD3
HSPA5
SLC25A5
KCNAB1
CSNK1A1
CMTR2
MLKL
SREK1
ZNF92
UBASH3B
PAXBP1
UBALD2
HIGD1A
C6orf62
RPS2P45
RNASEK
ZNF746
TM9SF2
CXorf38
LSM10
HIST1H2AK
FOXJ2
PARL
RRM2
MGLL
METAP1
RYK
NABP1
SNX27
ABCA1
H2AFJ
DYNC1LI2
SASH3
ITSN2
IMPAD1
ZRANB2
ATN1
PDK4
ATP5A1
MYO9B
AK3
PCMT1
HN1
RAB21
ACSL3
HNRNPA1L2
SF3A1
CBWD5
PEA15
EFHD2
SETD7
PTP4A1
EPC1
ACTR10
UBXN1
LANCL1
MME
TAF1D
FIP1L1
FAM134B
SF1
SAMHD1
DECR1
BAALC
TBXAS1
TMEFF1
PPT1
TARDBP
SNX3
NBN
FAR1
MPZL2
RNF34
GBP7
KMT2A
MYO6
MAP4K3
EDEM1
NDUFB5
ATP6V1C1
IFITM2
NBPF1
MPHOSPH8
IL13RA1
RPS26
EZR
GSKIP
PIK3R1
PRRC1
KLHL7
RASSF4
DGAT2
SLC38A2
KLHDC10
PLEKHG6
GART
C7orf43
UHRF2
RPS6KA5
NPRL3
TMCC3
TM9SF3
TMEM123
UPF3B
ZNF277
UFM1
CALM1
USP14
ZNF638
ZNF337
SUMO1
PDIA6
HNRNPH1
ARMC2
SNX16
THAP12
GOLT1B
ABCB10
KIAA1109
PLEKHA3
RBM5
TRAPPC11
SIK3
POLR2L
HOXB2
RNFT1
DOCK8
ZNF761
MORF4L2
MAPK6
LOC100289470
CABIN1
AP5M1
LPGAT1
MCL1
SP140L
C5orf24
STRAP
ZNF24
NCLN
PTGES3
XRCC5
UBE2W
DENR
EIF4E
MRPL42
H2AFZ
MTMR12
CCDC126
DNAJC5B
PRKAR1A
VPS45
BZW1
TXNDC9
ATP6V1H
LRRC14
GBP3
VAMP3
C3orf58
CCDC82
RNF141
RAB27A
RAP2C
OTUD1
UBA2
CYCS
CCZ1
CAPZA1
MOB1A
SDC2
SLC27A1
PROS1
GOLGA8F
LSS
PPP1CC
ISCA1
PKN2
TPP1
ARHGAP24
USP30
FMNL1
CCPG1
TOMM20
DNAJB4
ARF5
GAK
HNRNPA2B1
TMEM9B
BCL11A
OTUD4
RNASE1
TRIP6
BEX4
SERP1
P4HA1
FAM53B
PPM1A
PLEKHA4
NAMPT
VPS50
PMEPA1
AFF1
TMEM168
HPS1
RSL24D1
TMX3
MTMR6
LYZ
SCAMP1
TMEM165
SCOC
ARF6
RAN
CWC25
PSENEN
ETNK1
CBS
YPEL2
CCDC50
AZI2
RNASEH2C
OTUB1
LACTB
CPD
RAB12
DCLRE1B
TMED5
RBPJ
SCARB2
MTPN
MYL6
CREBL2
DAD1
CRLF3
RHOT1
CHCHD10
BMS1
CCDC47
C17orf97
MUC3
HMGCS1
SMIM15
LOC100506100
UBA52
SASH1
CBX5
TPMT
OIP5-AS1
LINC00691
EFHB
MZT2B
ZNF25
CEACAM4
HNRNPKP3
HPGD
NAIP
EEF1D
ALDH1A2
IL16
GSPT1
RPS19BP1
PTAR1
BMPR2
NCL
ITGB8
FAM43B
MAP3K1
GPRIN3
HSPA9
PAIP1
CLEC4E
ELF1
LSAMP
TMED10P1
NEK4
CSNK2B
SMIM13
CDKN1B
RAP2A
HS6ST1
GAS7
RNF114
RRP7BP
NPM1
GRM5
CACYBP
RPL22
FN1
BCR
TVP23C
DCP2
COX7A2L
DCK
TRMT11
ALKBH7
MYLIP
NXT2
PPIA
PTPRJ
CD36
NRP1
IBTK
COMMD4
NOS1
ERI2
FXR1
ZNF766
BCAT1
TRIM25
PAPD5
QKI
SYNCRIP
BDP1
DTX3L
ACAP2
FRMD4A
SMC1A
U2SURP
NR1D2
CPED1
PIKFYVE
CYP4V2
ZP3
NPTN
B9D2
CMTM6
SLC16A10
RNF20
MTURN
LOC105370109
FAM3C
LOC729887
IL17RA
GBP1
RGPD2
ZFAT
LOC284570
MRPL41
LTN1
LINC00094
NCF1
ETFA
ATP5E
SPG20
E2F6
ZC3H11A
RNF13
GLTSCR1L
EIF4A1
XPOT
PLEKHA2
DKFZp434L192
FAM72D
PRR15
UBR5
CBWD2
ARHGAP18
ASCL2
RCN2
ZBTB20
KCNMA1
TFEC
TCEAL5
YBEY
TRIP12
HNRNPA1
LRRC58
LOC157562
FMNL2
ADH5
ZNF595
ROCK1P1
C1orf53
WTAP
TMEM158
PDCD6IP
JPX
ZFHX2
PSIP1
LOC220729
TIPRL
GOLGA6L9
LIN9
ARMC1
DENND1A
SH3PXD2B
TALDO1
CXADR
DYNC1I2
LAMA1
SF3B1
OR7E156P
HINT1
NUS1
SSB
SON
CXCR2P1
ZNF628
C1orf198
IER3IP1
IDH1
TCP1
ZC3H6
SLC2A14
CCT6A
CERS6
MBTD1
FAM221A
NUDT14
SDHD
CMAS
RWDD4
HMGN1
FTH1
RPS23
SSR1
MZT1
BTBD9
LSM12
UBXN4
YWHAZ
CHST11
TRAPPC5
